# Supplementary material for: Effects of oxygen exposure on relative nucleic acid content and membrane integrity in the human gut microbiota
Source: PeerJ. 2021 Feb 3;9:e10602. doi: 10.7717/peerj.10602 (PMC7866891; doi:10.7717/peerj.10602)
Supplement: Supplemental Information 4 — Cell counts, including calculations based off bead concentrations (obtained in Sheet "Beads") obtained by flow cytometry. The T0 values for individuals H, I, and J are also incorporated in Figure 2A, B. Data used in figures is found in rows 17 to 91 in columns W (%HNA), Z (%LNA) and rows 95-169 in column I (PI+); we used the average values obtained from the technical replicates. A is for Aerobic storage; CH is Chamber, and GP is Gaspack. T6 is the 6 h timepoint. [file peerj-09-10602-s004.xlsx]

## Sheet: Raw data flow cytometry
Flow cytometry raw data for the comparison of levels of oxygen during short-term storage. Samples were immediately split into 4 upon collection: for immediate acquisition (T0), storage in the anaerobic chamber, aerobic storage, or storage with a gas pack.
Sample label (individual_storage condition_time point_stain)	beads | Count	beads | Mean (FL1-H)	beads | Mean (SSC-H)	beads fl1 | Count	beads fl1 | Mean (FL1-H)	beads fl1 | Mean (SSC-H)
H A SYBR 6.001	95	128	3079
H A SYBR 6.0	92	158	3177
H A SYBR 6.003	90	120	3187
H CH SYBR 6.001	86	96.5	2897
H CH SYBR 6.0	84	110	3130
H CH SYBR 6.003	102	121	3068
H GP SYBR 6.001	103	128	3075
H GP SYBR 6.0	97	125	3172
H GP SYBR 6.003	89	146	3234
H SYBR T0 6.001	90	117	2971
H SYBR T0 6.0	114	109	3004
H SYBR T0 6.003	115	118	2954
J SYBR T0 6.001	121	110	2597
J SYBR T0 6.0	85	107	3120
J SYBR T0 6.003	98	142	2996
J A S 12.001	106	73.2	3139
J A S 12.0	113	71.6	3092
J A S 12.003	164	71.1	3053
J Ch S 12.001	176	68	2924
J Ch S 12.0	111	68.6	2963
J Ch S 12.003	110	70.3	3033
J GP S 12.001	149	69.5	3017
J GP S 12.0	178	72.8	3121
J GP S 12.003	111	72.4	3120
J sybr 12.001	91	143	2699
J sybr 12.0	90	140	2717
J sybr 12.003	90	95.9	2965
I A S T6 13.001	162	72.6	3014
I A S T6 13.0	105	72.2	3013
I A S T6 13.003	93	67.4	2778
I CH S T6 13.001	220	74.2	3050
I CH S T6 13.0	178	74.8	3002
I CH S T6 13.003	189	74.7	3026
I GP S T6 13.001	131	72.2	2986
I GP S T6 13.0	124	75.5	3116
I GP S T6 13.003	199	73.4	3049
I Sybr 13.001	121	73.2	3050
I Sybr 13.0	214	74.5	3035
I Sybr 13.003	159	74.8	3062
H A T6 SYBR 4 .001	104	137	3072
H A T6 SYBR 4 .0	96	113	2991
H A T6 SYBR 4 .003	91	133	3021
H CHAMBER T6 SYBR 4 .001	170	110	2985
H CHAMBER T6 SYBR 4 .0	151	109	3092
H CHAMBER T6 SYBR 4 .003	155	98	3017
H GP T6 SYBR 4 .001	88	120	3068
H GP T6 SYBR 4 .0	99	127	3076
H GP T6 SYBR 4 .003	92	124	3037
H T0 Sybr 4.001	159	124	3168
H T0 Sybr 4.0	99	99.9	3025
H T0 Sybr 4.003	111	133	3129
I A T6 SYBR 4 .001	100	138	3207
I A T6 SYBR 4 .0	114	111	3063
I A T6 SYBR 4 .003	95	111	3163
I CH T6 SYBR 4 .001	111	109	2933
I CH T6 SYBR 4 .0	90	147	2992
I CH T6 SYBR 4 .003	91	145	3241
I GP T6 SYBR 4 .001	93	140	3235
I GP T6 SYBR 4 .0	93	148	3202
I GP T6 SYBR 4 .003	87	121	3121
I T0 Sybr 4.001	138	121	3037
I T0 Sybr 4.0	104	115	3129
I T0 Sybr 4.003	346	119	3043
J sybr 28.001	166	70.5	3167
J sybr 28.0	52	67.9	3037
J sybr 28.003	142	71.1	3164
J T6 sybr A 28.001	95	69.5	3047
J T6 sybr A 28.0	126	70.7	3111
J T6 sybr A 28.003	80	70.1	3072
J T6 sybr c 28.001	127	68.1	2876
J T6 sybr c 28.0	92	74.1	3230
J T6 sybr c 28.003	96	73.3	3170
J T6 sybr gp 28.001	97	74.6	3216
J T6 sybr gp 28.0	85	70.8	3105
J T6 sybr gp 28.003	103	72.3	3121

## Sheet: cell counts
Cell counts, including calculations based off bead concentrations (obtained in Sheet "Beads") obtained by flow cytometry. The T0 values for individuals H, I, and J are also incorporated in Figure 2A, B. Data used in figures is found in rows 17 to 91 in columns W (%HNA), Z (%LNA) and rows 95-169 in column I (PI+); we used the average values obtained from the technical replicates. A is for Aerobic …
Sample					Physiological fraction
Label (individual_storage condition_time point_stain)	beads | Count	beads | Mean (FL1-H)	beads | Mean (SSC-H)	HNA | Count	HNA | Mean (FL1-H)	HNA | Mean (SSC-H)	LNA | Count	LNA | Mean (FL1-H)	LNA | Mean (SSC-H)	vol beads	HNA/ul	HNA/ml	average/ml	stdev	LNA/ul	LNA/ml	average	stdev	total cells	average	stdev	%HNA	average	stdev	%LNA	average	stdev	%total
H A SYBR 6.001	95	128	3079	3133	280	38.6	8700	73.7	29.1	25	6399.37	3.19969e+09	3.92709e+09	5.19989e+08	17770.4	8.88518e+09	1.08249e+10	1.45566e+09	1.20849e+10	1.4752e+10	1.96844e+09	26.4768	26.625	0.473007	73.5232	73.375	0.473007
H A SYBR 6.002	92	158	3177	3980	249	38.7	10618	66.6	30.3	25	8394.52	4.19726e+09			22395.2	1.11976e+10			1.53949e+10			27.264			72.736
H A SYBR 6.003	90	120	3187	4067	261	40.7	11495	65.5	30.1	25	8768.64	4.38432e+09			24783.7	1.23919e+10			1.67762e+10			26.1342			73.8658
H A T6 SYBR 4 .001	104	137	3072	4201	203	37.2	9382	41.6	27.5	20	6003.42	3.00171e+09	2.7527e+09	1.91643e+08	13407.3	6.70365e+09	6.47387e+09	2.24874e+08	9.70536e+09	9.22657e+09	4.09923e+08	30.9284	29.803	0.800798	69.0716	70.197	0.800798
H A T6 SYBR 4 .002	96	113	2991	3515	211	36.6	8461	44.3	26	20	5441.69	2.72084e+09			13098.8	6.54938e+09			9.27022e+09			29.3504			70.6496
H A T6 SYBR 4 .003	91	133	3021	3105	202	37.3	7554	41.4	26.3	20	5071.07	2.53554e+09			12337.2	6.16858e+09			8.70411e+09			29.1303			70.8697
H CH SYBR 6.001	86	96.5	2897	2695	256	37.9	7277	71.1	25	20	4864.64	2.43232e+09	2.88833e+09	3.59075e+08	13135.4	6.56772e+09	9.15624e+09	2.43978e+09	9.00004e+09	1.20446e+10	2.78776e+09	27.0257	24.5678	2.56199	72.9743	75.4322	2.56199
H CH SYBR 6.002	84	110	3130	3582	253	39.2	13448	60.9	27.3	20	6619.68	3.30984e+09			24852.4	1.24262e+10			1.57361e+10			21.0335			78.9665
H CH SYBR 6.003	102	121	3068	3841	208	38	11137	55.6	26.3	20	5845.67	2.92284e+09			16949.6	8.47478e+09			1.13976e+10			25.6443			74.3557
H CHAMBER T6 SYBR 4 .001	163	110	2985	5370	192	34.5	11126	37.7	25.6	20	4896.28	2.44814e+09	2.87608e+09	9.22508e+08	10144.5	5.07225e+09	5.95324e+09	1.53161e+09	7.52039e+09	8.82932e+09	2.45206e+09	32.5533	32.2092	1.53786	67.4467	67.7908	1.53786
H CHAMBER T6 SYBR 4 .002	150	109	3092	4083	222	36.1	9447	44.4	26	20	4045.46	2.02273e+09			9360.13	4.68007e+09			6.7028e+09			30.1774			69.8226
H CHAMBER T6 SYBR 4 .003	167	98	3017	9343	202	35.1	18220	41.4	26.7	20	8314.75	4.15738e+09			16214.8	8.1074e+09			1.22648e+10			33.8969			66.1031
H GP SYBR 6.001	103	128	3075	5599	259	40.1	16121	63.2	27.3	20	8438.47	4.21924e+09	3.51083e+09	5.36985e+08	24296.6	1.21483e+10	1.13409e+10	7.72778e+08	1.63675e+10	1.48517e+10	1.28803e+09	25.7781	23.5121	1.61997	74.2219	76.4879	1.61997
H GP SYBR 6.002	97	125	3172	2919	241	39	10297	56.4	28.4	25	5839.33	2.91966e+09			20598.7	1.02993e+10			1.3219e+10			22.0869			77.9131
H GP SYBR 6.003	89	146	3234	3113	259	40.4	10618	62.2	29	25	6787.18	3.39359e+09			23150.1	1.15751e+10			1.49687e+10			22.6713			77.3287
H GP T6 SYBR 4 .001	88	120	3068	3048	218	37.3	7133	41.7	26.9	20	5147.68	2.57384e+09	2.28552e+09	2.21711e+08	12046.7	6.02336e+09	5.50484e+09	3.69486e+08	8.5972e+09	7.79037e+09	5.8578e+08	29.9381	29.2932	0.801054	70.0619	70.7068	0.801054
H GP T6 SYBR 4 .002	99	127	3076	2995	257	38.6	7063	52.1	26.5	20	4496.15	2.24808e+09			10603.1	5.30156e+09			7.54963e+09			29.7773			70.2227
H GP T6 SYBR 4 .003	92	124	3037	2519	225	36	6425	45	25.2	20	4069.3	2.03465e+09			10379.2	5.18961e+09			7.22426e+09			28.1641			71.8359
H T0 Sybr 4.001	159	124	3168	5295	273	31.7	6895	58.8	24.8	20	4949.35	2.47468e+09	2.55497e+09	1.11511e+08	6444.91	3.22245e+09	3.82511e+09	5.2095e+08	5.69713e+09	6.38008e+09	6.24286e+08	43.4372	40.2683	2.39622	56.5628	59.7317	2.39622
H T0 Sybr 4.002	99	99.9	3025	4401	192	29	6678	36.9	23	15	4955.15	2.47758e+09			7518.86	3.75943e+09			6.237e+09			39.7238			60.2762
H T0 Sybr 4.003	111	133	3129	4052	228	32.5	6712	41.8	24.8	20	5425.33	2.71266e+09			8986.87	4.49343e+09			7.2061e+09			37.644			62.356
H73 SYBR T0 6.001	90	117	2971	5867	177	35.6	15026	40.9	24.1	20	10119.6	5.05981e+09	4.31067e+09	7.86756e+08	25917.4	1.29587e+10	1.19638e+10	1.66336e+09	1.80185e+10	1.62745e+10	2.42583e+09	28.0812	26.3537	1.26264	71.9188	73.6463	1.26264
H73 SYBR T0 6.002	114	109	3004	5462	253	37.6	15642	58.7	24.7	25	9297.1	4.64855e+09			26624.9	1.33124e+10			1.7961e+10			25.8813			74.1187
H73 SYBR T0 6.003	115	118	2954	3821	222	34.9	11403	52.4	23.8	25	6447.33	3.22366e+09			19240.7	9.62037e+09			1.2844e+10			25.0985			74.9015
I A S T6 13.001	162	72.6	3014	2186	239	47.7	2424	49.2	34.6	20	4713.35	2.35667e+09	2.82146e+09	3.35871e+08	5226.51	2.61326e+09	4.07413e+09	1.65654e+09	4.96993e+09	6.89559e+09	1.83208e+09	47.4187	42.8374	7.90048	52.5813	57.1626	7.90048
I A S T6 13.002	105	72.2	3013	1887	249	47.5	1935	48.1	34	20	6277.36	3.13868e+09			6437.04	3.21852e+09			6.3572e+09			49.3721			50.6279
I A S T6 13.003	93	67.4	2778	1581	348	46.1	3403	75.7	31.3	20	5938.04	2.96902e+09			12781.2	6.39062e+09			9.35965e+09			31.7215			68.2785
I A T6 SYBR 4 .001	100	138	3207	4122	262	49.1	5732	58.4	36.8	20	6126.15	3.06307e+09	2.80851e+09	1.82783e+08	8518.94	4.25947e+09	4.42713e+09	1.20775e+08	7.32254e+09	7.23565e+09	6.20612e+07	41.8307	38.7963	2.18202	58.1693	61.2037	2.18202
I A T6 SYBR 4 .002	114	111	3063	4173	266	42.6	6877	63.7	33.9	20	5440.3	2.72015e+09			8965.48	4.48274e+09			7.20289e+09			37.7647			62.2353
I A T6 SYBR 4 .003	95	111	3163	3378	260	44.7	5803	62	35.1	20	5284.64	2.64232e+09			9078.38	4.53919e+09			7.18151e+09			36.7934			63.2066
I CH S T6 13.001	220	74.2	3050	5847	288	39.1	3700	46	30.7	20	9283.35	4.64167e+09	5.21086e+09	4.92855e+08	5874.53	2.93727e+09	3.33677e+09	3.0806e+08	7.57894e+09	8.54762e+09	7.03763e+08	61.2444	60.9408	2.07318	38.7556	39.0592	2.07318
I CH S T6 13.002	178	74.8	3002	5956	223	37.4	3451	35.7	30.7	20	11687.7	5.84385e+09			6772.04	3.38602e+09			9.22987e+09			63.3146			36.6854
I CH S T6 13.003	189	74.7	3026	5570	162	36.6	3990	26.3	30.3	20	10294.1	5.14704e+09			7374.04	3.68702e+09			8.83406e+09			58.2636			41.7364
I CH T6 SYBR 4 .001	110	109	2933	3541	219	37.5	3227	48.9	28.7	20	4784.24	2.39212e+09	3.68985e+09	1.05754e+09	4359.99	2.18e+09	2.50318e+09	3.50606e+08	4.57211e+09	6.19303e+09	1.39294e+09	52.3197	58.6823	4.52827	47.6803	41.3177	4.52827
I CH T6 SYBR 4 .002	90	147	2992	4475	232	37.9	2833	44.5	30	20	7389.75	3.69488e+09			4678.25	2.33913e+09			6.034e+09			61.2343			38.7657
I CH T6 SYBR 4 .003	99	145	3241	6638	271	39.4	3984	58.5	32.3	20	9965.1	4.98255e+09			5980.86	2.99043e+09			7.97298e+09			62.4929			37.5071
I GP S T6 13.001	131	72.2	2986	2407	242	42.9	2745	47	34.4	20	6417.99	3.209e+09	3.41679e+09	2.23709e+08	7319.23	3.65961e+09	3.3611e+09	2.20157e+08	6.86861e+09	6.7779e+09	2.39987e+08	46.7197	50.4113	2.70532	53.2803	49.5887	2.70532
I GP S T6 13.002	124	75.5	3116	2353	297	46.2	2226	60.3	37.4	20	6628.18	3.31409e+09			6270.44	3.13522e+09			6.44931e+09			51.3868			48.6132
I GP S T6 13.003	199	73.4	3049	4247	267	43.6	3747	55.4	36.3	20	7454.59	3.72729e+09			6576.96	3.28848e+09			7.01577e+09			53.1273			46.8727
I GP T6 SYBR 4 .001	93	140	3235	4346	288	42	3164	64.4	34.4	20	6945.22	3.47261e+09	3.52122e+09	5.24854e+08	5056.3	2.52815e+09	2.76333e+09	3.51409e+08	6.00076e+09	6.28455e+09	8.57118e+08	57.8695	55.9379	1.70561	42.1305	44.0621	1.70561
I GP T6 SYBR 4 .002	93	148	3202	5240	307	43	4080	67	33.7	20	8373.9	4.18695e+09			6520.14	3.26007e+09			7.44702e+09			56.2232			43.7768
I GP T6 SYBR 4 .003	87	121	3121	3400	263	42.8	2929	54.3	33.8	20	5808.17	2.90408e+09			5003.57	2.50178e+09			5.40587e+09			53.721			46.279
I Sybr 13.001	122	73.2	3050	4905	251	41.3	3458	38.5	36.8	20	17815.4	8.90769e+09	8.31798e+09	1.90478e+09	12559.7	6.27987e+09	6.29866e+09	1.62599e+09	1.51876e+10	1.46166e+10	3.50783e+09	58.6512	57.0445	1.33751	41.3488	42.9555	1.33751
I Sybr 13.002	211	74.5	3035	5473	213	40.3	4111	32.4	35	20	11493.7	5.74684e+09			8633.38	4.31669e+09			1.00635e+10			57.1056			42.8944
I Sybr 13.003	148	74.8	3062	6880	194	41	5544	29.6	36	20	20598.8	1.02994e+10			16598.8	8.29941e+09			1.85988e+10			55.3767			44.6233
I T0 Sybr 4.001	138	121	3037	3240	176	27.2	3052	25.8	26.3	20	3489.36	1.74468e+09	1.44801e+09	2.98936e+08	3286.89	1.64344e+09	1.3908e+09	2.67524e+08	3.38812e+09	2.83881e+09	5.66307e+08	51.494	50.929	0.432603	48.506	49.071	0.432603
I T0 Sybr 4.002	104	115	3129	2184	188	28.1	2111	27.6	28	20	3121.04	1.56052e+09			3016.72	1.50836e+09			3.06888e+09			50.8498			49.1502
I T0 Sybr 4.003	346	119	3043	4837	140	27.3	4752	20.9	27	20	2077.68	1.03884e+09			2041.17	1.02059e+09			2.05943e+09			50.4432			49.5568
J A S 12.001	106	73.2	3139	2493	220	49.8	6852	49.8	36.1	20	12410	6.20502e+09	3.41926e+09	1.97031e+09	34108.9	1.70545e+10	1.19116e+10	3.68234e+09	2.32595e+10	1.53309e+10	5.64083e+09	26.6774	20.8101	4.19136	73.3226	79.1899	4.19136
J A S 12.002	111	71.6	3092	875	215	48.5	4228	40	33.9	20	4159.51	2.07975e+09			20098.7	1.00494e+10			1.21291e+10			17.1468			82.8532
J A S 12.003	161	71.1	3053	1204	272	55.4	5267	49.2	35.3	20	3946	1.973e+09			17262.1	8.63106e+09			1.06041e+10			18.6061			81.3939
J Ch S 12.001	176	68	2924	1494	272	48.8	3979	56.5	33	20	4479.14	2.23957e+09	3.41945e+09	8.50324e+08	11929.4	5.96469e+09	9.28593e+09	2.40076e+09	8.20426e+09	1.27054e+10	3.25102e+09	27.2976	26.9752	0.244945	72.7024	73.0248	0.244945
J Ch S 12.002	111	68.6	2963	2362	311	45.8	6483	66.2	32.9	15	8421.22	4.21061e+09			23113.8	1.15569e+10			1.57675e+10			26.7044			73.2956
J Ch S 12.003	110	70.3	3033	2117	231	45.7	5746	50.9	34.5	15	7616.34	3.80817e+09			20672.4	1.03362e+10			1.41444e+10			26.9236			73.0764
J GP S 12.001	149	69.5	3017	1200	262	45.4	4446	54.7	33	20	4249.64	2.12482e+09	2.66721e+09	6.02972e+08	15744.9	7.87245e+09	8.35215e+09	1.31029e+09	9.99727e+09	1.10194e+10	1.87573e+09	21.254	24.0414	1.9829	78.746	75.9586	1.9829
J GP S 12.002	178	72.8	3121	1598	293	52	4751	64.7	36.1	20	4737.11	2.36856e+09			14083.9	7.04193e+09			9.41049e+09			25.1693			74.8307
J GP S 12.003	111	72.4	3120	1476	263	48.6	4267	61.4	34.9	20	7016.49	3.50825e+09			20284.1	1.01421e+10			1.36503e+10			25.7009			74.2991
J sybr 12.001	91	143	2699	3625	281	43.8	11933	55	29	20	4520.89	2.26045e+09	2.96354e+09	8.06731e+08	14882.2	7.44108e+09	9.93329e+09	1.8993e+09	9.70152e+09	1.28968e+10	2.62879e+09	23.2999	22.8017	2.31944	76.7001	77.1983	2.31944
J sybr 12.002	90	140	2717	3219	317	47.6	13084	56.1	31.3	25	5073.95	2536974375			20623.7	10311827500			12848801875			19.7448			80.2552
J sybr 12.003	90	95.9	2965	4328	290	49.5	12738	50.5	34.6	30	8186.41	4093206000			24093.9	12046963500			16140169500			25.3604			74.6396
J sybr 28.001	166	70.5	3167	722	310	39.3	1046	80.6	32.4	40	766.036	3.83018e+09	5.24499e+09	2.4322e+09	1109.8	5.54899e+09	8.23356e+09	2.53599e+09	9.37917e+09	1.34785e+10	4.85809e+09	40.8371	37.8774	5.5486	59.1629	62.1226	5.5486
J sybr 28.002	154	67.9	3037	2021	268	41.1	2713	63.2	31.1	30	1733.51	8.66756e+09			2327.08	1.16354e+10			2.03029e+10			42.6912			57.3088
J sybr 28.003	142	71.1	3164	522	306	40.4	1212	76.3	33.2	40	647.444	3.23722e+09			1503.26	7.51631e+09			1.07535e+10			30.1038			69.8962
J SYBR T0 6.001	118	110	2597	3679	291	35	5850	58.8	23	20	4839.92	2.41996e+09	3.4459e+09	1.38888e+09	7695.99	3.84799e+09	5.42149e+09	1.80076e+09	6.26795e+09	8.86738e+09	3.18433e+09	38.6085	38.3488	1.88334	61.3915	61.6512	1.88334
J SYBR T0 6.002	101	107	3120	7039	296	40.6	10335	54.7	27.9	20	10818.8	5.40941e+09			15884.7	7.94236e+09			1.33518e+10			40.5146			59.4854
J SYBR T0 6.003	98	142	2996	3167	292	40.6	5649	48.9	26	20	5016.63	2.50832e+09			8948.21	4.4741e+09			6.98242e+09			35.9233			64.0767
J T6 sybr A 28.001	95	69.5	3047	2135	204	46.1	13460	30.6	32	30	2968.63	1.48431e+09	2.35731e+09	6.20896e+08	18715.6	9.35778e+09	1.08269e+10	1.06263e+09	1.08421e+10	1.31842e+10	1.66354e+09	13.6903	17.5455	2.80902	86.3097	82.4545	2.80902
J T6 sybr A 28.002	126	70.7	3111	5174	213	47.7	22579	38	32.5	30	5424.22	2.71211e+09			23670.9	1.18355e+10			1.45476e+10			18.643			81.357
J T6 sybr A 28.003	80	70.1	3072	3483	235	45.1	13672	44.8	31.8	30	5751.02	2.87551e+09			22574.8	1.12874e+10			1.41629e+10			20.3031			79.6969
J T6 sybr c 28.001	127	68.1	2876	11177	260	35.9	10145	64.3	25.2	30	11625.3	5.81263e+09	7.37663e+09	2.85555e+09	10551.9	5.27594e+09	4.94268e+09	6.52374e+08	1.10886e+10	1.23193e+10	2.20351e+09	52.42	57.8207	11.5325	47.58	42.1793	11.5325
J T6 sybr c 28.002	92	74.1	3230	15856	290	38.3	5615	75.9	26.2	30	22766	1.1383e+10			8062.01	4.03101e+09			1.5414e+10			73.8484			26.1516
J T6 sybr c 28.003	96	73.3	3170	7172	273	41.9	8025	68.6	31	30	9868.49	4.93424e+09			11042.2	5.5211e+09			1.04553e+10			47.1935			52.8065
J T6 sybr gp 28.001	97	74.6	3216	2343	241	46	7490	43.6	34.1	30	3190.67	1.59534e+09	1.89286e+09	2.83487e+08	10199.8	5.0999e+09	7.0797e+09	1.51447e+09	6.69523e+09	8.97256e+09	1.78398e+09	23.8279	21.3773	1.76767	76.1721	78.6227	1.76767
J T6 sybr gp 28.002	85	70.8	3105	2927	196	47.2	11296	32.8	33.8	30	4548.68	2.27434e+09			17554.4	8.77722e+09			1.10516e+10			20.5793			79.4207
J T6 sybr gp 28.003	103	72.3	3121	2821	215	48.5	11481	33.7	34.3	30	3617.82	1.80891e+09			14723.9	7.36197e+09			9.17088e+09			19.7245			80.2755
	beads | Count	PI | Count	Vol beads	PI/ul	PI/ml	Average	StDev	% PI	Average	StDev
H A PI 6.001	112	4372	25	7574.65	3.78733e+09	3.81531e+09	1.61373e+08	0.256733	0.25863	0.0109391
H A PI 6.002	103	3857	25	7266.29	3.63315e+09			0.246282
H A PI 6.003	100	4149	25	8050.89	4.02545e+09			0.272875
H A T6 PI 4 .001	97	1925	20	2949.43	1.47472e+09	2.31038e+09	1.15912e+09	0.159834	0.250406	0.125628
H A T6 PI 4 .002	122	2474	20	3013.83	1.50692e+09			0.163324
H A T6 PI 4 .003	94	4996	20	7899.03	3.94952e+09			0.428059
H CH PI 6.001	118	10665	25	17538	8.76899e+09	1.25096e+09	5.06841e+07	0.728045	0.103861	0.00420804
H CH PI 6.002	113	1516	25	2603.28	1.30164e+09			0.108069
H CH PI 6.003	97	1200	25	2400.55	1.20027e+09			0.0996526
H CH T6 PI 4 .001	180	6425	20	5304.93	2.65247e+09	1.98682e+09	7.06755e+08	0.300416	0.225026	0.0800464
H CH T6 PI 4 .002	95	2940	20	4599.42	2.29971e+09			0.260463
H CH T6 PI 4 .003	102	1384	20	2016.58	1.00829e+09			0.114198
H GP PI 6.001	120	7049	25	11398.5	5.69924e+09	3.40938e+09	1.62305e+09	0.383742	0.229561	0.109284
H GP PI 6.002	94	2327	25	4803.62	2.40181e+09			0.161719
H GP PI 6.003	118	2587	25	4254.17	2.12709e+09			0.143221
H GP T6 PI 4 .001	94	1532	20	2422.2	1.2111e+09	1.40458e+09	1.52582e+08	0.155461	0.180297	0.019586
H GP T6 PI 4 .002	101	2153	20	3168.12	1.58406e+09			0.203336
H GP T6 PI 4 .003	100	1909	20	2837.17	1.41859e+09			0.182095
H T0 PI 4.001	99	1103	20	1655.85	8.27923e+08	5.63471e+08	2.0826e+08	0.129767	0.0883173	0.0326422
H T0 PI 4.002	195	837	20	637.926	3.18963e+08			0.0499936
H T0 PI 4.003	105	768	20	1087.05	5.43527e+08			0.0851913
H73 PI T0 6.001	113	1957	25	3360.57	1.68028e+09	2.10949e+09	8.49432e+08	0.103246	0.129619	0.052194
H73 PI T0 6.002	99	1150	30	2704.86	1.35243e+09			0.083101
H73 PI T0 6.003	91	2576	30	6591.53	3.29576e+09			0.202511
I A PI T6 13.001	115	1525	20	4631.98	4.63198e+08	5.91779e+08	1.00282e+08	0.067173	0.0858199	0.014543
I A PI T6 13.002	109	2209	20	7078.86	7.07886e+08			0.102658
I A PI T6 13.003	117	2024	20	6042.53	6.04253e+08			0.0876289
I A T6 PI 4 .001	96	675	30	1567.48	7.83742e+08	9.68222e+08	1.35222e+08	0.108317	0.133813	0.0186884
I A T6 PI 4 .002	116	1149	30	2208.17	1.10409e+09			0.15259
I A T6 PI 4 .003	98	894	30	2033.68	1.01684e+09			0.140532
I CH PI T6 13.001	101	2707	20	9361.84	9.36184e+08	6.96068e+08	2.09951e+08	0.109526	0.0814341	0.0245625
I CH PI T6 13.002	106	1289	20	4247.58	4.24758e+08			0.0496931
I CH PI T6 13.003	106	2207	20	7272.62	7.27262e+08			0.0850835
I CH T6 PI 4 .001	266	2258	30	1892.4	9.462e+08	7.8386e+08	1.17156e+08	0.152785	0.126571	0.0189175
I CH T6 PI 4 .002	114	1034	20	1348.02	6.74008e+08			0.108833
I CH T6 PI 4 .003	95	935	20	1462.74	7.31371e+08			0.118096
I GP PI T6 13.001	104	1760	20	5911.17	5.91117e+08	5.31088e+08	5.95724e+07	0.0872125	0.0783559	0.00878921
I GP PI T6 13.002	111	1755	20	5522.66	5.52266e+08			0.0814805
I GP PI T6 13.003	108	1391	20	4498.81	4.49881e+08			0.0663747
I GP T6 PI 4 .001	112	951	20	1261.95	6.30975e+08	7.17827e+08	1.75458e+08	0.100401	0.114221	0.027919
I GP T6 PI 4 .002	99	746	20	1119.91	5.59955e+08			0.0891003
I GP T6 PI 4 .003	96	829	30	1925.1	9.62552e+08			0.153162
I PI 13.001	153	2571	20	7446.06	7.44606e+08	6.30463e+08	8.19201e+07	0.0509423	0.0431332	0.00560458
I PI 13.002	174	2319	20	5905.64	5.90564e+08			0.0404036
I PI 13.003	181	2272	20	5562.19	5.56219e+08			0.0380538
I T0 PI 4.001	160	804	20	746.819	3.7341e+08	3.14008e+08	6.99244e+07	0.131537	0.110613	0.0246316
I T0 PI 4.002	186	883	20	705.549	3.52775e+08			0.124269
I T0 PI 4.003	262	761	20	431.681	2.1584e+08			0.076032
J a PI 12.001	112	1636	20	7707.65	3.85383e+09	5.43288e+09	1.11901e+09	0.251376	0.354375	0.0729903
J a PI 12.002	91	2115	20	12263.8	6.13191e+09			0.399971
J a PI 12.003	97	2321	20	12625.8	6.31292e+09			0.411778
J CH PI 12.001	102	2918	20	15095.3	7.54765e+09	5.38524e+09	2.05357e+09	0.594052	0.423855	0.16163
J CH PI 12.002	96	2177	20	11965.9	5.98293e+09			0.470897
J CH PI 12.003	100	995	20	5250.25	2.62512e+09			0.206615
J GP PI 12.001	109	2442	20	11821.6	5.9108e+09	3.98961e+09	1.41405e+09	0.536401	0.362055	0.128325
J GP PI 12.002	126	1217	20	5096.56	2.54828e+09			0.231255
J GP PI 12.003	99	1317	20	7019.52	3.50976e+09			0.318509
J pi 12.001	124	2866	30	3934.63	1.96731e+09	2.24121e+09	2.77059e+08	0.152542	0.17378	0.0214827
J pi 12.002	101	2534	30	4271.04	2.13552e+09			0.165585
J pi 12.003	105	3233	30	5241.62	2.62081e+09			0.203213
J pi 28.001	209	1320	30	834.275	4.17137e+08	3.22728e+08	1.02584e+08	0.0309482	0.0239438	0.0076109
J pi 28.002	250	1404	30	741.837	3.70919e+08			0.0275192
J pi 28.003	143	390	30	360.255	1.80128e+08			0.013364
J PI T0 6.001	193	3638	25	3657.68	1.82884e+09	1.92474e+09	2.53771e+08	0.206244	0.217059	0.0286184
J PI T0 6.002	110	1897	25	3346.38	1.67319e+09			0.18869
J PI T0 6.003	93	2178	25	4544.39	2.27219e+09			0.256242
J T6 PI aer 28.001	118	12365	30	13841.8	6.92092e+09	5.07105e+09	1.37317e+09	0.52494	0.384631	0.104153
J T6 PI aer 28.002	105	7405	30	9315.74	4.65787e+09			0.353292
J T6 PI aer 28.003	110	6053	30	7268.75	3.63437e+09			0.275661
J T6 PI A 28.001	79	6516	30	10895.2	5.4476e+09	4.00427e+09	1.02291e+09	0.4422	0.32504	0.0830333
J T6 PI A 28.002	99	4794	30	6396.53	3.19826e+09			0.259614
J T6 PI A 28.003	91	4639	30	6733.87	3.36693e+09			0.273305
J T6 PI gp 28.001	106	4403	30	5486.87	2.74343e+09	3.43617e+09	5.33877e+08	0.305758	0.382964	0.0595011
J T6 PI gp 28.002	114	6080	30	7044.99	3.52249e+09			0.392585
J T6 PI gp 28.003	101	6182	30	8085.17	4.04258e+09			0.45055
	28th A is actually the chamber

## Sheet: beads
Raw data for the concentration of reference beads
Sample label	Beads counts	Countbright	vol beads (uL)	vol Countbright (uL)	vol PBS (uL)	beads/ul
BEADS 6.001	1015	272	25	25	500	3880.88
bds 12 t6.001	1446	114	20	20	500	13191.6
beads 12.001	873	320	30	30	500	2837.25
bds 13.001	1193	112	20	20	500	11077.9
bds t613.001	487	58	20	20	500	8732.41
BEADS 4.001	861	241	20	20	500	3715.52
bds 28.001	489	231	30	30	500	2201.56
