# Supplementary material for: Effects of oxygen exposure on relative nucleic acid content and membrane integrity in the human gut microbiota
Source: PeerJ. 2021 Feb 3;9:e10602. doi: 10.7717/peerj.10602 (PMC7866891; doi:10.7717/peerj.10602)
Supplement: Supplemental Information 5 — Raw data imported from FlowJo for each gate on each sample. Each gate is noted in columns C-F, followed by dilution factors and volumes required to determine cell abundances. [file peerj-09-10602-s005.xlsx]

## Sheet: Sheet1
Raw data imported from FlowJo for each gate on each sample. Each gate is noted in columns C-F, followed by dilution factors and volumes required to determine cell abundances. Abundances are calculated using the bead concentration (calculated in rows 8 and 9). Samples are in rows. Columns W and AD contain the datapoints used in Figure 3 AB and our analyses.
Sample	Original Date	beads fsc | Count	HNA | Count	LNA | Count	PI | Count	vol beads (uL)	HNA/ul	HNA/ml	average/ml	stdev	LNA/ul	LNA/ml	average	stdev	total cells	average	stdev	PI/ul	PI/ml	average	stdev	%HNA	average	stdev	%LNA	average	stdev	%PI	average	stdev	%total
Day	rainbow	ountbright	vol rainbow	vol countbright	vol sample
1	268	263	15	1000		3335.56
2	270	354	15	1000		2496.61
Sample label (individual_stain_replicate)		beads | Count	HNA | Count	LNA | Count	PI | Count
H PI D2_Tube_001.fcs		446			17947	15												3013.9	3.0139e+08	3.37944e+08	3.98235e+07							0.567589	0.636429	0.0749971
H PI D2_Tube_002.fcs		445			22600	15												3803.82	3.80382e+08									0.71635
H PI D2_Tube_003.fcs		448			19862	15												3320.6	3.3206e+08									0.625348
H PI_Tube_001.fcs		343			3225	15												704.219	7.04219e+07	6.04673e+07	9.17584e+06							0.702466	0.603168	0.0915301
H PI_Tube_002.fcs		530			4149	15												586.327	5.86327e+07									0.584867
H PI_Tube_003.fcs		552			3858	15												523.474	5.23474e+07									0.522171
H Sybr D2_Tube_001.fcs		382	16241	9268		15	3184.35	3.18435e+08	3.393e+08	5.05275e+07	1817.17	1.81717e+08	1.917e+08	2.15334e+07	5.00152e+08	5.31001e+08	3.8315e+07					0.636677	0.637097	0.0543226	0.363323	0.362903	0.0543226				1
H Sybr D2_Tube_002.fcs		388	15673	11211		15	3025.47	3.02547e+08			2164.14	2.16414e+08			5.1896e+08							0.582986			0.417014						1
H Sybr D2_Tube_003.fcs		355	18813	8388		15	3969.19	3.96919e+08			1769.71	1.76971e+08			5.7389e+08							0.691629			0.308371						1
H Sybr_Tube_001.fcs		502	4736	2911		15	706.61	7.0661e+07	6.44083e+07	1.16193e+07	434.321	4.34321e+07	3.58412e+07	6.60153e+06	1.14093e+08	1.0025e+08	1.54068e+07					0.619328	0.641257	0.0465761	0.380672	0.358743	0.0465761				1
H Sybr_Tube_002.fcs		687	6564	2884		15	715.622	7.15622e+07			314.42	3.1442e+07			1.03004e+08							0.69475			0.30525						1
H Sybr_Tube_003.fcs		593	4038	2585		15	510.016	5.10016e+07			326.496	3.26496e+07			8.36512e+07							0.609693			0.390307						1
I PI D2_Tube_001.fcs		453			7485	15												1237.56	1.23756e+08	1.30555e+08	2.33539e+07							0.488007	0.514819	0.0920914
I PI D2_Tube_002.fcs		450			9406	15												1565.54	1.56554e+08									0.617341
I PI D2_Tube_003.fcs		453			6735	15												1113.55	1.11355e+08									0.439109
I PI_Tube_001.fcs		629			5983	15												712.427	7.12427e+07	6.79207e+07	3.89157e+06							0.675846	0.644331	0.0369174
I PI_Tube_002.fcs		514			4727	15												688.802	6.88802e+07									0.653434
I PI_Tube_003.fcs		459			3900	15												636.391	6.36391e+07									0.603714
I Sybr D2_Tube_001.fcs		445	7459	5810		15	1255.43	1.25543e+08	1.56615e+08	4.14756e+07	977.886	9.77886e+07	9.6979e+07	1.23604e+07	2.23332e+08	2.53594e+08	3.25009e+07					0.562137	0.611027	0.0835222	0.437863	0.388973	0.0835222				1
I Sybr D2_Tube_002.fcs		432	8109	6282		15	1405.9	1.4059e+08			1089.15	1.08915e+08			2.49505e+08							0.563477			0.436523						1
I Sybr D2_Tube_003.fcs		418	11369	4701		15	2037.13	2.03713e+08			842.337	8.42337e+07			2.87946e+08							0.707467			0.292533						1
I Sybr_Tube_001.fcs		604	6293	3078		15	780.356	7.80356e+07	7.79376e+07	2.61911e+06	381.684	3.81684e+07	2.74751e+07	9.33983e+06	1.16204e+08	1.05413e+08	1.01003e+07					0.67154	0.743109	0.0620889	0.32846	0.256891	0.0620889				1
I Sybr_Tube_002.fcs		601	6460	1873		15	805.063	8.05063e+07			233.419	2.33419e+07			1.03848e+08							0.775231			0.224769						1
I Sybr_Tube_003.fcs		583	5859	1628		15	752.709	7.52709e+07			209.15	2.0915e+07			9.61859e+07							0.782556			0.217444						1
J PI D2_Tube_001.fcs		220			23581	15												8028.08	8.02808e+08	8.51827e+08	8.86729e+07							0.749416	0.795176	0.0827756
J PI D2_Tube_002.fcs		466			49680	15												7984.87	7.98487e+08									0.745382
J PI D2_Tube_003.fcs		357			45481	15												9541.88	9.54188e+08									0.890728
J PI_Tube_001.fcs		462			5145	15												834.095	8.34095e+07	7.91466e+07	3.83926e+06							0.662459	0.628601	0.0304923
J PI_Tube_002.fcs		463			4826	15												780.689	7.80689e+07									0.620043
J PI_Tube_003.fcs		458			4645	15												759.613	7.59613e+07									0.603303
J Sybr D2_Tube_001.fcs		181	16300	8964		15	6744.99	6.74499e+08	7.0083e+08	3.60732e+07	3709.33	3.70933e+08	3.70414e+08	2.94085e+07	1.04543e+09	1.07124e+09	2.24019e+07					0.645187	0.654137	0.0277685	0.354813	0.345863	0.0277685				1
J Sybr D2_Tube_002.fcs		196	17953	10456		15	6860.46	6.86046e+08			3995.6	3.9956e+08			1.08561e+09							0.631948			0.368052						1
J Sybr D2_Tube_003.fcs		198	19614	9008		15	7419.47	7.41947e+08			3407.49	3.40749e+08			1.0827e+09							0.685277			0.314723						1
J Sybr_Tube_001.fcs		601	6667	3583		15	830.86	8.3086e+07	8.22878e+07	6.33705e+06	446.524	4.46524e+07	4.36212e+07	1.08552e+06	1.27738e+08	1.25909e+08	7.09549e+06					0.650439	0.653049	0.0143675	0.349561	0.346951	0.0143675				1
J Sybr_Tube_002.fcs		585	6888	3415		15	881.88	8.8188e+07			437.227	4.37227e+07			1.31911e+08							0.668543			0.331457						1
J Sybr_Tube_003.fcs		596	6015	3381		15	755.895	7.55895e+07			424.885	4.24885e+07			1.18078e+08							0.640166			0.359834						1
